# Supplementary material for: Antibiotic Resistance/Susceptibility Profiles of Staphylococcus equorum Strains from Cheese, and Genome Analysis for Antibiotic Resistance Genes
Source: Int J Mol Sci. 2023 Jul 19;24(14):11657. doi: 10.3390/ijms241411657 (PMC10380560; doi:10.3390/ijms241411657)
Supplement: Supplementary file 1 [file ijms-24-11657-s001.zip]

Archive with 1 entries (1 files):
- ijms-2462464-supplementary.pdf
